# Supplementary material for: Pex8, a Fungal Specific Peroxin, Regulates Peroxisome Biogenesis and Pathogenicity in the Cucumber Anthracnose Fungus Colletotrichum orbiculare
Source: J Fungi (Basel). 2026 Mar 30;12(4):248. doi: 10.3390/jof12040248 (PMC13117297; doi:10.3390/jof12040248)
Supplement: Supplementary file 1 [file jof-12-00248-s001.zip]

Archive with 1 entries (1 files):
- jof-4165731-supplementary.pdf
